# Supplementary material for: Transcriptome Analysis Reveals the Mechanism of Exogenous Selenium in Alleviating Cadmium Stress in Purple Flowering Stalks (Brassica campestris var. purpuraria)
Source: Int J Mol Sci. 2024 Feb 1;25(3):1800. doi: 10.3390/ijms25031800 (PMC10855379; doi:10.3390/ijms25031800)
Supplement: Supplementary file 1 [file ijms-25-01800-s001.zip]

Archive with 6 entries (6 files):
- Figure S1 Phenotype of Purple Flowering Stalks with different concentrations of selenium pretreatment after cadmium stress.jpg
- Figure S2.Expression pattern of 18 selected DEGs obtained by qRT-PCR and RNA-seq.jpg
- Table S1 Physiological parameters in Purple Flowering Stalks leaves with cadmium treatment and Se pretreatment.pdf
- Table S2.pdf
- Table S3 Sequencing statistics of the transcriptome from four treatments of Purple Flowering Stalks.pdf
- Table S4 Primer sequences used in this study for qRT PCR.pdf
